# Supplementary material for: Conceptualising effective symptom management in palliative care: a novel model derived from qualitative data
Source: BMC Palliat Care. 2022 Feb 4;21:17. doi: 10.1186/s12904-022-00904-9 (PMC8815221; doi:10.1186/s12904-022-00904-9)
Supplement: Supplementary file 4 — Additional file 4: Table 4. Symptom management interventions identified though card sort exercise. [file 12904_2022_904_MOESM4_ESM.xlsx]

## Sheet: Pain
Additional material Table 4. Symptom management interventions identified though card sort exercise. Card exercise was not used for focus groups with chaplains and cocial workers.
Group	1	2	3	4	5	6	7	8	9	11	12	13	14
Hospice	A	A	A	B	B	C	B	C	C	E	D	D	E
Role	Allied healthcare professionals	Nurses	Doctors	Nurses	Allied healthcare professionals	Doctors	Doctors	Allied healthcare professionals	Nurses	Nurses	Nurses	Doctors	Allied healthcare professionals
Offered (selected from cards)
Non-opioids													Refer
Weak opioids						Rarely							Refer
Strong opioids													Refer
Adjuvant drugs													Refer
Formal psychological support				Refer	Refer						Refer		Refer
Heat/cold packs						Rarely
Distraction/Relaxation				Refer
Complementary therapy				Refer	Refer					Refer	Refer	Refer	Refer
Transcutaneous electrical nerve stimulation (TENS)
Self help techniques												Refer
Life style adaptation and equipment						Refer						Refer
Hypnosis										Refer	Refer
Improving sleep
Other (added by participants)
Accupuncture
Expectations and Goal setting												Refer
Meaningful activity
Supportive environment
Orthotics referral
Kinescology taping
Positioning
Exploring alternative movement patterns
Spending time, informal
If new pain contact Dr on call
Pain diary
Interventional pain relief				Refer		Refer		Refer				Refer
Refer to day services
Mental health/emotional support
Acknowledgement
Medication-information on proper usage
Radiotherapy				Refer		Refer			Refer		Refer	Refer
Mindfulness
Therapeutic exercise/Yoga
Pain clinic												Refer
Spa bathing service
Meditation
Tai Chi
Choir
Breathing techniques
Creative ways to express pain
Pets as therapy dogs and pet visits
Bisphosphonates
Would like
Acupuncture
Hypnosis
Music therapy
Laughter therapy
Safer heat pack option
More access to Pain Team
More Formal Psychological support
Bathing service
More staff
More physios to do TENS
Culturally relevant assessment tools
Cupping
Community complementary therapy
Community physiotherapy
Mindfullness training for staff
More distraction therapies

## Sheet: Breathlessness
Group	1	2	3	4	5	6	7	8	9	11	12	13	14
Hospice	A	A	A	B	B	C	B	C	C	E	D	D	E
Role	Allied healthcare professionals	Nurses	Doctors	Nurses	Allied healthcare professionals	Doctors	Doctors	Allied healthcare professionals	Nurses	Nurses	Nurses	Doctors	Allied healthcare professionals
Offered (selected from cards)
Treat reversible underlying causes
Oxygen					Refer		Refer						Refer
Opioids					Refer			Refer					Refer
Benzodiazepines					Refer			Refer					Refer
Corticosteroids					Refer			Refer					Refer
Bronchodilators					Refer			Refer					Refer
Psychological support
Simple non pharmacological e.g. Fan
Pacing and lifestyle advice										Refer
Breathing techniques
Relaxation
Positioning
Other (added by participants)
Exercise
Breathlessnes group
Carer support and education
Mobility equipment				Refer
Activities of daily living equipment				Refer
Education on respiratory muscle function
Complementary therapy
Be calm (in dealing with patient)
Carbocisteine
Diuretics
Saline nebulisers
Working with other professionals
Non invasive ventilation
Cough Assist Device
Acapella or flutter devices
Sputum clearance
Singing group
Mindfulness
Chest physiotherapy
Calming hands technique
Pre-emptive treatment
Being there for them
Involve family and practice techniques
Distraction
Social interaction
Meditation
Formal psychological support/CBT
Hypnosis
Placebo inhaler (with patient consent)
Telephone support line (support in last year of life)
Would like
Better marketing of services
Kinescology taping
Free mindfulness App
Training for GPs in use of psychology and breathing techniques
More Formal psychology support
Virtual reality systems
Gym for exercise regime
Need to all say the same thing in the same way- consistency in techniques
Cognitive Behavioural Therapy
More meditation
Training for patient and carer for Non invasive ventilation

## Sheet: Fatigue
Group	1	2	3	4	5	6	7	8	9	11	12	13	14
Hospice	A	A	A	B	B	C	B	C	C	E	D	D	E
Role	Allied healthcare professionals	Nurses	Doctors	Nurses	Allied healthcare professionals	Doctors	Doctors	Allied healthcare professionals	Nurses	Nurses	Nurses	Doctors	Allied healthcare professionals
Offered (selected from cards)
Treat reversible underlying causes								Refer
Physical activity							Refer
Complementary therapies					Refer								Refer
Energy conservation techniques
Drug treatments					Refer			Refer
Other (added by participants)
Fatigue diary
Activity diary
Goal setting
Exercise group
Equipment/environmental adaptation/key safe
Relaxation
Anxiety management
Awareness of reversible causes
Acknowledgement (that fatigue is normal and of loss of ability)
Support for carers
Education for patients and families
Home care package
Benefits/social care				Refer
Informal psychological support
Physiotherapy										Refer
Occupational therapy				Refer			Refer		Refer	Refer		Refer
Sleep Optimisation
Nutrition	Refer
Reiki
Expectation management
Providing a safe environment
Drop in sessions
Advanced communication skills
Distraction
Managing frustration
Dietician support	Refer
Psychologist support
Speech and language therapy
Peer support
Beauty and hairdressing service
Bathing service
Consideration of whether management is appropriate
Prioritisation, Planning and Pacing
Would like
Better online patient resources/App
In house Dietician support
Speech and language therapist
More Formal psychology support
Bathing service
More complementary therapy
A fatiguetician "the fatigue equivalent of a dietician"
Humour based therapy/laughter yoga/comedy films
Generic fatigue intervention that can be delivered by all staff
More expectation mangement
Explore more accupuncture
